# Supplementary material for: PsGRASP, a Golgi Reassembly Stacking Protein in Phytophthora sojae, Is Required for Mycelial Growth, Stress Responses, and Plant Infection
Source: Front Microbiol. 2021 Jul 8;12:702632. doi: 10.3389/fmicb.2021.702632 (PMC8297711; doi:10.3389/fmicb.2021.702632)
Supplement: Supplementary Table 1 — Expression profiles and secretion predictions of putative laccase-encoding genes in P. sojae. [file Table_1.XLSX]

## Sheet: Sheet2
Table S1:Expression profiles and secretion predictions of putative laccase-encoding genes in P. sojae.
		Gene	Gene ID		MY	SP	ZO	CY	GC	IF1.5h	IF3h	IF6h	IF12h	IF24h	SP predictiona	UPS predictionb
			137970		0.3	1.5	0	0	0.3	0.5	0	0	0	0	N	Y
			137978		0	0	0	0	0	0.5	0.6	2.7	0	0	N	N
			137979		0	0	0	0	0	1.3	2	4.2	0	0	Y	N
		PsLAC4	137983		3.3	13	0	0.7	0.3	18	7.3	0	11.8	223.5	Y	N
			137990		0.3	2.1	3.2	1.4	18.4	2	0	11.4	2	1.8	Y	N
			137992		0	0	0	0	0	0	0	0	0	0	N	Y
			137993		0	0	0	0	2.5	0	0	0	0	0	Y	N
		PsLAC5	137984		2.8	8.8	0.4	0.7	0.3	25.2	32.5	2.1	37	551.4	Y	N
			144968		74.1	36.7	24.6	37.1	68.9	177	105.6	75.9	74.3	57.1	N	N
			128689		0	0	0	0	0	0	0	0	0	0	Y	N
			129781		0.8	0.6	0	0	0	4.2	0.6	0	0	5.9	Y	N
			129810		0.5	3	0	0	0	1.4	4.7	3.3	6.1	5	Y	N
		PsLAC1	129757		143.7	2.7	0.5	0	4.1	17.8	8	39.9	3.3	0	Y	N
		PsLAC2	129758		1.4	25.2	3.3	5.7	101.1	1.5	0.6	2.7	3.4	20.1	Y	N
		PsLAC3	129759		16.8	52.7	85.5	168	1119.9	17.7	15.1	28.2	18.5	195.4	Y	N
		aThe protein with the Y was thought to contain the potential secretion signal and was marked with green background.
		bThe protein with Y was thought to contain the potential unconventional protein secretion (UPS) signal and was marked with green background.
