# Supplementary material for: PsGRASP, a Golgi Reassembly Stacking Protein in Phytophthora sojae, Is Required for Mycelial Growth, Stress Responses, and Plant Infection
Source: Front Microbiol. 2021 Jul 8;12:702632. doi: 10.3389/fmicb.2021.702632 (PMC8297711; doi:10.3389/fmicb.2021.702632)
Supplement: Supplementary Table 3 — Primers used in this study. [file Table_3.xlsx]

## Sheet: Table S3
Supplementary Table 3. Primers used in this study
Primer name	Sequence	Description
psgrasp-sgrna1F	CTAGCTACTATCTGATGAGTCCGTGAGGACGAAACGAGTAAGCTCGTCatagtactgcggcacacgga	sgRNA for PsGRASP CRISPR/Cas9 knock out
psgrasp-sgrna1R	AAACtccgtgtgccgcagtactatGACGAGCTTACTCGTTTCGTCCTCACGGACTCATCAgatagtaG	sgRNA for PsGRASP CRISPR/Cas9 knock out
psgrasp-sgrna1F	CTAGCCCCCAGCTGATGAGTCCGTGAGGACGAAACGAGTAAGCTCGTCctgggggctgaagttggaca	sgRNA for PsGRASP CRISPR/Cas9 knock out
psgrasp-sgrna1R	AAACtgtccaacttcagcccccagGACGAGCTTACTCGTTTCGTCCTCACGGACTCATCAgctggggG	sgRNA for PsGRASP CRISPR/Cas9 knock out
F1	ATGTACGCCTTTGCTCGACA	Mutant screening of PsGRASP
F2	ATGGGCAACGAGAGCTCGAC	Mutant screening of PsGRASP
F3	CACAACGAGGACTACACCAT	Mutant screening of PsGRASP
R1	GACAACCCAGTGGACTTCGT	Mutant screening of PsGRASP
R2	TCACGGGTCGGCAAGCACAG	Mutant screening of PsGRASP
R3	GTTATCCTCCTCGCCCTTGC	Mutant screening of PsGRASP
GRASP-GFPF	ctcgaggtcgacggtatcgatATGGGCAACGAGAGCTCGA	For construct PsGRASP-OE
GRASP-GFPR	ggtgaattcgatatcatcgatCGGGTCGGCAAGCACAGC	For construct PsGRASP-OE
PsACTA-qRT-F	ACTGCACCTTCCAGACCATC	qRT-PCR of indicated gene, as a reference gene of P. sojae for determining relative gene expression level and relative biomass
PsACTA-qRT-R	CCACCACCTTGATCTTCATG	qRT-PCR of indicated gene, as a reference gene of P. sojae for determining relative gene expression level and relative biomass
GmCYP2-qRT-F	CGGGACCAGTGTGCTTCTTCA	qRT-PCR of indicated gene, as a reference gene of soybean for determining relative biomass
GmCYP2-qRT-R	CCCCTCCACTACAAAGGCTCG	qRT-PCR of indicated gene, as a reference gene of soybean for determining relative biomass
PsGRASP--qRT-F	CGTGAGCTTCTTCGACTTCATC	qRT-PCR of PsGRASP, for measuring gene expression level
PsGRASP-qRT-R	AACACTTTGAGCTGCATGGG	qRT-PCR of PsGRASP, for measuring gene expression level
LAC1QRT-F	GCTGGTATGCTGGTGTGTATCA	qRT-PCR of indicated gene, for measuring gene expression level
LAC1QRT-R	CTTGATCCAGCGTAGTTGAGC	qRT-PCR of indicated gene, for measuring gene expression level
LAC2QRT-F	CAAGCTAGAGGCGTTCAAGTG	qRT-PCR of indicated gene, for measuring gene expression level
LAC2QRT-R	TTCCTTCACCGTAATGCAGAC	qRT-PCR of indicated gene, for measuring gene expression level
LAC3QRT-F	AGTTGCTGCGCCTGTGTACTA	qRT-PCR of indicated gene, for measuring gene expression level
LAC3QRT-R	GCCTCGAGACCGTAGCTCATA	qRT-PCR of indicated gene, for measuring gene expression level
LAC4QRT-F	GATGCACTGCCACATCGACTG	qRT-PCR of indicated gene, for measuring gene expression level
LAC4QRT-R	TACGAAGCTCCGGTGAAGTTG	qRT-PCR of indicated gene, for measuring gene expression level
LAC5QRT-F	ACTTGACGGCTTTGAGACTCG	qRT-PCR of indicated gene, for measuring gene expression level
LAC5QRT-R	TCAATGTGGCAGTGCATGATC	qRT-PCR of indicated gene, for measuring gene expression level
